# Supplementary material for: Inhibition of BDNF-AS Provides Neuroprotection for Retinal Ganglion Cells against Ischemic Injury
Source: PLoS One. 2016 Dec 9;11(12):e0164941. doi: 10.1371/journal.pone.0164941 (PMC5147780; doi:10.1371/journal.pone.0164941)
Supplement: S1 Table — (XLSX) [file pone.0164941.s001.xlsx]

## Sheet: 工作表1
	Control		OGD
	Mean	SD	Mean	SD
2h	1	0.11	1.87	0.12
4h	1.03	0.12	2.78	0.15
6h	1.02	0.09	4.87	0.38
8h	0.94	0.11	3.45	0.32
