# Supplementary material for: Inhibition of BDNF-AS Provides Neuroprotection for Retinal Ganglion Cells against Ischemic Injury
Source: PLoS One. 2016 Dec 9;11(12):e0164941. doi: 10.1371/journal.pone.0164941 (PMC5147780; doi:10.1371/journal.pone.0164941)
Supplement: S2 Table — (XLSX) [file pone.0164941.s002.xlsx]

## Sheet: 工作表1
	Control		OGD
	Mean	SD	Mean	SD
2h	1	0.11	1.77	0.12
6h	1.03	0.09	2.78	0.25
12h	0.91	0.12	3.67	0.38
24h	0.98	0.11	4.67	0.32
48h	0.99	0.13	3.89	0.41
