# Supplementary material for: Inhibition of BDNF-AS Provides Neuroprotection for Retinal Ganglion Cells against Ischemic Injury
Source: PLoS One. 2016 Dec 9;11(12):e0164941. doi: 10.1371/journal.pone.0164941 (PMC5147780; doi:10.1371/journal.pone.0164941)
Supplement: S8 Table — (XLSX) [file pone.0164941.s008.xlsx]

## Sheet: 工作表1
	Control		OGD
	Mean	SD	Mean	SD
2h	1	0.12	1.78	0.13
6h	1.09	0.13	1.61	0.15
12h	0.9	0.12	1.49	0.12
24h	1.04	0.11	1.34	0.15
48h	1.01	0.13	1.53	0.15
