# Supplementary material for: Inhibition of BDNF-AS Provides Neuroprotection for Retinal Ganglion Cells against Ischemic Injury
Source: PLoS One. 2016 Dec 9;11(12):e0164941. doi: 10.1371/journal.pone.0164941 (PMC5147780; doi:10.1371/journal.pone.0164941)
Supplement: S13 Table — (XLSX) [file pone.0164941.s013.xlsx]

## Sheet: 工作表1
	Control		OGD
	Mean	SD	Mean	SD
Lenti vector	100	12.2	45.6	4.6
Lenti-BDNF-AS	92.3	9.8	32.3	2.3
Lenti-shBDNF-AS	98.3	6.7	78.4	6.7
Lenti-BDNF-AS+BDNF	102.3	9.5	80.2	10.2
