# Supplementary material for: Inhibition of BDNF-AS Provides Neuroprotection for Retinal Ganglion Cells against Ischemic Injury
Source: PLoS One. 2016 Dec 9;11(12):e0164941. doi: 10.1371/journal.pone.0164941 (PMC5147780; doi:10.1371/journal.pone.0164941)
Supplement: S14 Table — (XLSX) [file pone.0164941.s014.xlsx]

## Sheet: 工作表1
	Control		OGD
	Mean	SD	Mean	SD
Lenti vector	100	9.2	35.6	4.1
Lenti-BDNF-AS	94.3	9.1	22.3	2.7
Lenti-shBDNF-AS	95.3	7.4	65.4	6.7
Lenti-BDNF-AS+BDNF	99.6	9.5	70.2	4.5
