# Supplementary material for: Inhibition of BDNF-AS Provides Neuroprotection for Retinal Ganglion Cells against Ischemic Injury
Source: PLoS One. 2016 Dec 9;11(12):e0164941. doi: 10.1371/journal.pone.0164941 (PMC5147780; doi:10.1371/journal.pone.0164941)
Supplement: S16 Table — (XLSX) [file pone.0164941.s016.xlsx]

## Sheet: 工作表1
	Control		OGD
	Mean	SD	Mean	SD
Lenti vector	1	0.09	1.56	0.15
Lenti-BDNF-AS	0.87	0.05	1.21	0.13
Lenti-shBDNF-AS	1.1	0.09	1.79	0.13
