# Supplementary material for: Inhibition of BDNF-AS Provides Neuroprotection for Retinal Ganglion Cells against Ischemic Injury
Source: PLoS One. 2016 Dec 9;11(12):e0164941. doi: 10.1371/journal.pone.0164941 (PMC5147780; doi:10.1371/journal.pone.0164941)
Supplement: S20 Table — (XLSX) [file pone.0164941.s020.xlsx]

## Sheet: 工作表1
	Control		OGD
	Mean	SD	Mean	SD
Lenti vector	1	0.12	1.48	0.15
Lenti-BDNF-AS	0.81	0.11	1.24	0.09
Lenti-shBDNF-AS	1.05	0.19	1.78	0.15
